# Supplementary material for: Bioactive Diarylpentanoids: Insights into the Biological Effects beyond Antitumor Activity and Structure–Activity Relationships
Source: Molecules. 2022 Sep 26;27(19):6340. doi: 10.3390/molecules27196340 (PMC9572019; doi:10.3390/molecules27196340)
Supplement: Supplementary file 1 [file molecules-27-06340-s001.zip]

Archive with 1 entries (1 files):
- molecules-1917328-supplementary.pdf
